# Supplementary material for: Antiviral Effects of ABMA and DABMA against Influenza Virus In Vitro and In Vivo via Regulating the Endolysosomal Pathway and Autophagy
Source: Int J Mol Sci. 2022 Apr 1;23(7):3940. doi: 10.3390/ijms23073940 (PMC8999625; doi:10.3390/ijms23073940)
Supplement: Supplementary file 1 [file ijms-23-03940-s001.zip]

Archive with 1 entries (1 files):
- ijms-1643988-supplementary.pdf
